# Supplementary material for: Overexpression of RCAN1, a Gene on Human Chromosome 21, Alters Cell Redox and Mitochondrial Function in Enamel Cells
Source: Cells. 2022 Nov 11;11(22):3576. doi: 10.3390/cells11223576 (PMC9688881; doi:10.3390/cells11223576)
Supplement: Supplementary file 1 [file cells-11-03576-s001.zip]

Archive with 1 entries (1 files):
- cells-1981147-supplementary.pdf
